# Supplementary material for: Structural basis for cannabinoid-induced potentiation of alpha1-glycine receptors in lipid nanodiscs
Source: Nat Commun. 2022 Aug 18;13:4862. doi: 10.1038/s41467-022-32594-5 (PMC9388682; doi:10.1038/s41467-022-32594-5)
Supplement: Supplementary file 4 — Source Data [file 41467_2022_32594_MOESM4_ESM.xlsx]

## Sheet: Figure 2E
WT - 0.1 mM Gly	N = 10				S320A - 0.1mM Gly	N = 13
Oocyte	Gly Peak (nA)	THC Peak (nA)	% Potentiation		Oocyte	Gly Peak	THC Peak	% Potentiation
1	1089	4758	436.915		1	2573	2957	114.924
2	1645	9302	565.471		2	931	2026	217.615
3	1477	6473	438.253		3	2063	3229	156.52
4	894	7047	788.255		4	308	1709	554.87
5	1703	10367	608.749		5	290	2139	737.586
6	1862	3336	179.162		6	1511	3207	212.244
7	1166	4541	389.451		7	2353	4327	183.893
8	348	1215	349.138		8	2600	5026	193.308
9	601	2570	427.621		9	763	2493	326.737
10	446	1392	312.108		10	620	952	153.548
					11	1022	3378	330.528
Mean			449.512		12	2856	3128	109.524
SD			169.956		13	400	2100	525
SE			53.7448
					Mean			293.561
					SD			195.809
					SE			54.3077

## Sheet: Figure 6C
WT - 0.1 mM Gly	N = 10				S320A - 0.1mM Gly	N = 13				F266A - 0.1mM Gly	N = 12				W263F - 0.1mM Gly	N = 9				W267F - 0.1mM Gly	N = 6				F418A - 0.1mM Gly	N = 8				P274A – 0.1mM Gly	N = 9
Oocyte	Gly Peak (nA)	THC Peak (nA)	% Potentiation		Oocyte	Gly Peak	THC Peak	% Potentiation		Oocyte	Gly Peak	THC Peak	% Potentiation		Oocyte	Gly Peak	THC Peak	% Potentiation		Oocyte	Gly Peak	THC Peak	% Potentiation		Oocyte	Gly Peak	THC Peak	% Potentiation		Oocyte	Gly Peak	THC Peak	% Potentiation
1	1089	4758	436.915		1	2573	2957	114.924		1	760	2118	278.684		1	2313	1950	84.3061		1	830	1352	162.892		1	1218	1779	146.059		1	581	601	103.442
2	1645	9302	565.471		2	931	2026	217.615		2	146	357	244.521		2	1599	1385	86.6166		2	958	2179	227.453		2	2332	2722	116.724		2	324	339	104.63
3	1477	6473	438.253		3	2063	3229	156.52		3	793	4810	606.557		3	2151	2890	134.356		3	366	1190	325.137		3	2914	3815	130.92		3	208	195	93.75
4	894	7047	788.255		4	308	1709	554.87		4	159	491	308.805		4	541	526	97.2274		4	1880	3665	194.947		4	2448	3448	140.85		4	192	198	103.125
5	1703	10367	608.749		5	290	2139	737.586		5	330	1489	451.212		5	482	586	121.577		5	329	898	272.948		5	1108	1425	128.61		5	385	400	103.896
6	1862	3336	179.162		6	1511	3207	212.244		6	302	424	140.397		6	967	1126	116.443		6	285	679	238.246		6	2274	2533	111.39		6	214	266	124.299
7	1166	4541	389.451		7	2353	4327	183.893		7	1767	1996	112.96		7	2625	2304	87.7714							7	3757	4239	112.829		7	2515	3094	123.022
8	348	1215	349.138		8	2600	5026	193.308		8	504	1340	265.873		8	922	1447	156.941		Mean			236.937		8	3403	4007	117.749		8	2167	1883	86.8943
9	601	2570	427.621		9	763	2493	326.737		9	1151	3925	341.008		9	1355	2084	153.801		SD			57.2949							9	1511	1440	95.3011
10	446	1392	312.108		10	620	952	153.548		10	992	1395	140.625							SE			23.3906		Mean			125.641
					11	1022	3378	330.528		11	1324	2145	162.009		Mean			115.449							SD			13.0599		Mean			104.262
Mean			449.512		12	2856	3128	109.524		12	1001	1233	123.177		SD			28.4775							SE			4.61736		SD			12.4904
SD			169.956		13	400	2100	525							SE			9.49251												SE			4.16348
SE			53.7448							Mean			264.652
					Mean			293.561		SD			149.079
					SD			195.809		SE			43.0354
					SE			54.3077

## Sheet: Supp Figure 1D
WT - 0.1 mM Gly with 3.2uM THC	N = 10				WT - 0.1 mM Gly with 32uM THC	N = 7				WT - 1 mM Gly with 3.2uM THC	N = 7
Oocyte	Gly Peak (nA)	THC Peak (nA)	% Potentiation		Oocyte	Gly Peak	THC Peak	% Potentiation		Oocyte	Gly Peak	THC Peak	% Potentiation
1	1089	4758	436.915		1	909	1703	187.349		1	4214	4840	114.855
2	1645	9302	565.471		2	1569	5347	340.79		2	5856	5811	99.2316
3	1477	6473	438.253		3	2802	27213	971.199		3	1840	1947	105.815
4	894	7047	788.255		4	454	2504	551.542		4	6229	6479	104.013
5	1703	10367	608.749		5	950	12387	1303.89		5	3619	7236	199.945
6	1862	3336	179.162		6	193	649	336.269		6	4462	4611	103.339
7	1166	4541	389.451		7	188	893	475		7	5078	10593	208.606
8	348	1215	349.138
9	601	2570	427.621		Mean			595.149		Mean			133.686
10	446	1392	312.108		SD			399.602		SD			48.5164
					SE			151.035		SE			18.3375
Mean			449.512
SD			169.956
SE			53.7448
